# Supplementary material for: Hypoxia Promotes Osteoclast Differentiation by Weakening USP18-Mediated Suppression on the NF-κB Signaling Pathway
Source: Int J Mol Sci. 2024 Dec 24;26(1):10. doi: 10.3390/ijms26010010 (PMC11719700; doi:10.3390/ijms26010010)
Supplement: Supplementary file 1 [file ijms-26-00010-s001.zip]

Archive with 1 entries (1 files):
- ijms-3393448-supplementary.pdf
